# Supplementary material for: Effects of Hydration on the Mechanical Properties of Salt-Doped Poly(methyl methacrylate)
Source: Molecules. 2025 Jun 12;30(12):2568. doi: 10.3390/molecules30122568 (PMC12195638; doi:10.3390/molecules30122568)
Supplement: Supplementary file 1 [file molecules-30-02568-s001.zip]

Archive with 4 entries (4 files):
- molecules-3636490-supplementary.pdf
- Video S1. PMMA.mp4
- Video S2. Li(0.4)_16%.mp4
- Video S3. Mg(0.19_21%).mp4
